# Supplementary material for: High-Fructose/High-Fat Diet Downregulates the Hepatic Mitochondrial Oxidative Phosphorylation Pathway in Mice Compared with High-Fat Diet Alone
Source: Cells. 2022 Oct 29;11(21):3425. doi: 10.3390/cells11213425 (PMC9656843; doi:10.3390/cells11213425)
Supplement: Supplementary file 1 [file cells-11-03425-s001.zip]

Archive with 1 entries (1 files):
- cells-1953815-supplementary.tif
